# Supplementary material for: Early life stress causes sex-specific changes in adult fronto-limbic connectivity that differentially drive learning
Source: eLife. 2020 Dec 1;9:e58301. doi: 10.7554/eLife.58301 (PMC7725504; doi:10.7554/eLife.58301)
Supplement: Figure 3—source data 1. [file elife-58301-fig3-data1.zip]

Archive with 7 entries (4 files):
- Zhang 2 X 2 ANOVA/
- Zhang 2 X 2 ANOVA/script _Jacobian_FA_anova2.m
- __MACOSX/
- __MACOSX/Zhang 2 X 2 ANOVA/
- __MACOSX/Zhang 2 X 2 ANOVA/._script _Jacobian_FA_anova2.m
- Zhang 2 X 2 ANOVA/script _Jacobian_FA_ttest.m
- __MACOSX/Zhang 2 X 2 ANOVA/._script _Jacobian_FA_ttest.m
