# Supplementary material for: Early life stress causes sex-specific changes in adult fronto-limbic connectivity that differentially drive learning
Source: eLife. 2020 Dec 1;9:e58301. doi: 10.7554/eLife.58301 (PMC7725504; doi:10.7554/eLife.58301)
Supplement: Figure 3—source data 1. [file elife-58301-fig3-data1.zip › Zhang 2 X 2 ANOVA/script _Jacobian_FA_anova2.m]

UPS_F_J=ones(200,280,128,6);
UPS_M_J=zeros(200,280,128,6);

% getting the jacobian maps of the males
fid=fopen('D:\Arie\LDDMM_VBA\UPS\637M\1st_LDDMM_Results_to_P60\Jacobian_Kimap.dat','rb');
d=fread(fid,200*280*128,'float');
fclose(fid);
UPS_M_J(:,:,:,1)=reshape(d,[200 280 128]);

fid=fopen('D:\Arie\LDDMM_VBA\UPS\644M\1st_LDDMM_Results_to_P60\Jacobian_Kimap.dat','rb');
d=fread(fid,200*280*128,'float');
fclose(fid);
UPS_M_J(:,:,:,2)=reshape(d,[200 280 128]);

fid=fopen('D:\Arie\LDDMM_VBA\UPS\666M\1st_LDDMM_Results_to_P60\Jacobian_Kimap.dat','rb');
d=fread(fid,200*280*128,'float');
fclose(fid);
UPS_M_J(:,:,:,3)=reshape(d,[200 280 128]);

fid=fopen('D:\Arie\LDDMM_VBA\UPS\684M\1st_LDDMM_Results_to_P60\Jacobian_Kimap.dat','rb');
d=fread(fid,200*280*128,'float');
fclose(fid);
UPS_M_J(:,:,:,4)=reshape(d,[200 280 128]);

fid=fopen('D:\Arie\LDDMM_VBA\UPS\687M\1st_LDDMM_Results_to_P60\Jacobian_Kimap.dat','rb');
d=fread(fid,200*280*128,'float');
fclose(fid);
UPS_M_J(:,:,:,5)=reshape(d,[200 280 128]);

fid=fopen('D:\Arie\LDDMM_VBA\UPS\667M\2nd_LDDMM_Results_to_P60\Jacobian_Kimap.dat','rb');
d=fread(fid,200*280*128,'float');
fclose(fid);
UPS_M_J(:,:,:,6)=reshape(d,[200 280 128]);

% getting the jacobian maps of the females
fid=fopen('D:\Arie\LDDMM_VBA\UPS\649F\1st_LDDMM_Results_to_P60\Jacobian_Kimap.dat','rb');
d=fread(fid,200*280*128,'float');
fclose(fid);
UPS_F_J(:,:,:,1)=reshape(d,[200 280 128]);

fid=fopen('D:\Arie\LDDMM_VBA\UPS\650F\1st_LDDMM_Results_to_P60\Jacobian_Kimap.dat','rb');
d=fread(fid,200*280*128,'float');
fclose(fid);
UPS_F_J(:,:,:,2)=reshape(d,[200 280 128]);

fid=fopen('D:\Arie\LDDMM_VBA\UPS\691F\1st_LDDMM_Results_to_P60\Jacobian_Kimap.dat','rb');
d=fread(fid,200*280*128,'float');
fclose(fid);
UPS_F_J(:,:,:,3)=reshape(d,[200 280 128]);

fid=fopen('D:\Arie\LDDMM_VBA\UPS\692F\1st_LDDMM_Results_to_P60\Jacobian_Kimap.dat','rb');
d=fread(fid,200*280*128,'float');
fclose(fid);
UPS_F_J(:,:,:,4)=reshape(d,[200 280 128]);

fid=fopen('D:\Arie\LDDMM_VBA\UPS\693F\1st_LDDMM_Results_to_P60\Jacobian_Kimap.dat','rb');
d=fread(fid,200*280*128,'float');
fclose(fid);
UPS_F_J(:,:,:,5)=reshape(d,[200 280 128]);

fid=fopen('D:\Arie\LDDMM_VBA\UPS\694F\1st_LDDMM_Results_to_P60\Jacobian_Kimap.dat','rb');
d=fread(fid,200*280*128,'float');
fclose(fid);
UPS_F_J(:,:,:,6)=reshape(d,[200 280 128]);


% control brain data.
CTL_F_J=ones(200,280,128,6);
CTL_M_J=zeros(200,280,128,6);

% getting the jacobian maps of the males
fid=fopen('D:\Arie\LDDMM_VBA\Control\629M\Jacobian_Kimap.dat','rb');
d=fread(fid,200*280*128,'float');
fclose(fid);
CTL_M_J(:,:,:,1)=reshape(d,[200 280 128]);

fid=fopen('D:\Arie\LDDMM_VBA\Control\632M\Jacobian_Kimap.dat','rb');
d=fread(fid,200*280*128,'float');
fclose(fid);
CTL_M_J(:,:,:,2)=reshape(d,[200 280 128]);

fid=fopen('D:\Arie\LDDMM_VBA\Control\655M\Jacobian_Kimap.dat','rb');
d=fread(fid,200*280*128,'float');
fclose(fid);
CTL_M_J(:,:,:,3)=reshape(d,[200 280 128]);

fid=fopen('D:\Arie\LDDMM_VBA\Control\690M\Jacobian_Kimap.dat','rb');
d=fread(fid,200*280*128,'float');
fclose(fid);
CTL_M_J(:,:,:,4)=reshape(d,[200 280 128]);

fid=fopen('D:\Arie\LDDMM_VBA\Control\697M\Jacobian_Kimap.dat','rb');
d=fread(fid,200*280*128,'float');
fclose(fid);
CTL_M_J(:,:,:,5)=reshape(d,[200 280 128]);

fid=fopen('D:\Arie\LDDMM_VBA\Control\656M\Jacobian_Kimap.dat','rb');
d=fread(fid,200*280*128,'float');
fclose(fid);
CTL_M_J(:,:,:,6)=reshape(d,[200 280 128]);


fid=fopen('D:\Arie\LDDMM_VBA\Control\601F\Jacobian_Kimap.dat','rb');
d=fread(fid,200*280*128,'float');
fclose(fid);
CTL_F_J(:,:,:,1)=reshape(d,[200 280 128]);

fid=fopen('D:\Arie\LDDMM_VBA\Control\628F\Jacobian_Kimap.dat','rb');
d=fread(fid,200*280*128,'float');
fclose(fid);
CTL_F_J(:,:,:,2)=reshape(d,[200 280 128]);

fid=fopen('D:\Arie\LDDMM_VBA\Control\657F\Jacobian_Kimap.dat','rb');
d=fread(fid,200*280*128,'float');
fclose(fid);
CTL_F_J(:,:,:,3)=reshape(d,[200 280 128]);

fid=fopen('D:\Arie\LDDMM_VBA\Control\659F\Jacobian_Kimap.dat','rb');
d=fread(fid,200*280*128,'float');
fclose(fid);
CTL_F_J(:,:,:,4)=reshape(d,[200 280 128]);

fid=fopen('D:\Arie\LDDMM_VBA\Control\660F\Jacobian_Kimap.dat','rb');
d=fread(fid,200*280*128,'float');
fclose(fid);
CTL_F_J(:,:,:,5)=reshape(d,[200 280 128]);

fid=fopen('D:\Arie\LDDMM_VBA\Control\661F\Jacobian_Kimap.dat','rb');
d=fread(fid,200*280*128,'float');
fclose(fid);
CTL_F_J(:,:,:,6)=reshape(d,[200 280 128]);


nii=load_nii('D:\Arie\LDDMM_VBA\P60_avg_dw_adj.img');
C4=nii.img;


count=200*280*128;
C4=reshape(C4, [count 1]);
CTL_F_J=reshape(CTL_F_J, [count 6]);
CTL_M_J=reshape(CTL_M_J, [count 6]);
UPS_F_J=reshape(UPS_F_J, [count 6]);
UPS_M_J=reshape(UPS_M_J, [count 6]);

p=zeros(count, 3);

yin=zeros(12,2);
for i=1:count
    if (C4(i)>100)
        yin(1:6,1)=UPS_M_J(i,:);
        yin(7:12,1)=UPS_F_J(i,:);
        yin(1:6,2)=CTL_M_J(i,:);
        yin(7:12,2)=CTL_F_J(i,:);       
        p(i,:)=anova2(yin, 6, 'off');
    end;
end;


dr=avg_m_J./avg_f_J;
p=reshape(p, [200 280 128]);
mask=ones(200, 280, 128);
mask(p>0.0381)=0;
mask(C4<5)=0;
drr=dr.*mask;

drr=drr(:,280:-1:1,:);
nii=make_nii(drr, 0.0625*[1 1 1], [0 0 0], 16);
save_nii(nii,'D:\Arie\LDDMM_VBA\Jacobian_ratio.nii');
