# Supplementary material for: Early life stress causes sex-specific changes in adult fronto-limbic connectivity that differentially drive learning
Source: eLife. 2020 Dec 1;9:e58301. doi: 10.7554/eLife.58301 (PMC7725504; doi:10.7554/eLife.58301)
Supplement: Figure 3—source data 1. [file elife-58301-fig3-data1.zip › Zhang 2 X 2 ANOVA/script _Jacobian_FA_ttest.m]

UPS_F_J=ones(200,280,128,6);
UPS_M_J=zeros(200,280,128,6);

% getting the jacobian maps of the males
fid=fopen('D:\Arie\LDDMM_VBA\UPS\637M\1st_LDDMM_Results_to_P60\Jacobian_Kimap.dat','rb');
d=fread(fid,200*280*128,'float');
fclose(fid);
UPS_M_J(:,:,:,1)=reshape(d,[200 280 128]);

fid=fopen('D:\Arie\LDDMM_VBA\UPS\644M\1st_LDDMM_Results_to_P60\Jacobian_Kimap.dat','rb');
d=fread(fid,200*280*128,'float');
fclose(fid);
UPS_M_J(:,:,:,2)=reshape(d,[200 280 128]);

fid=fopen('D:\Arie\LDDMM_VBA\UPS\666M\1st_LDDMM_Results_to_P60\Jacobian_Kimap.dat','rb');
d=fread(fid,200*280*128,'float');
fclose(fid);
UPS_M_J(:,:,:,3)=reshape(d,[200 280 128]);

fid=fopen('D:\Arie\LDDMM_VBA\UPS\684M\1st_LDDMM_Results_to_P60\Jacobian_Kimap.dat','rb');
d=fread(fid,200*280*128,'float');
fclose(fid);
UPS_M_J(:,:,:,4)=reshape(d,[200 280 128]);

fid=fopen('D:\Arie\LDDMM_VBA\UPS\687M\1st_LDDMM_Results_to_P60\Jacobian_Kimap.dat','rb');
d=fread(fid,200*280*128,'float');
fclose(fid);
UPS_M_J(:,:,:,5)=reshape(d,[200 280 128]);

fid=fopen('D:\Arie\LDDMM_VBA\UPS\667M\2nd_LDDMM_Results_to_P60\Jacobian_Kimap.dat','rb');
d=fread(fid,200*280*128,'float');
fclose(fid);
UPS_M_J(:,:,:,6)=reshape(d,[200 280 128]);

% getting the jacobian maps of the females
fid=fopen('D:\Arie\LDDMM_VBA\UPS\649F\1st_LDDMM_Results_to_P60\Jacobian_Kimap.dat','rb');
d=fread(fid,200*280*128,'float');
fclose(fid);
UPS_F_J(:,:,:,1)=reshape(d,[200 280 128]);

fid=fopen('D:\Arie\LDDMM_VBA\UPS\650F\1st_LDDMM_Results_to_P60\Jacobian_Kimap.dat','rb');
d=fread(fid,200*280*128,'float');
fclose(fid);
UPS_F_J(:,:,:,2)=reshape(d,[200 280 128]);

fid=fopen('D:\Arie\LDDMM_VBA\UPS\691F\1st_LDDMM_Results_to_P60\Jacobian_Kimap.dat','rb');
d=fread(fid,200*280*128,'float');
fclose(fid);
UPS_F_J(:,:,:,3)=reshape(d,[200 280 128]);

fid=fopen('D:\Arie\LDDMM_VBA\UPS\692F\1st_LDDMM_Results_to_P60\Jacobian_Kimap.dat','rb');
d=fread(fid,200*280*128,'float');
fclose(fid);
UPS_F_J(:,:,:,4)=reshape(d,[200 280 128]);

fid=fopen('D:\Arie\LDDMM_VBA\UPS\693F\1st_LDDMM_Results_to_P60\Jacobian_Kimap.dat','rb');
d=fread(fid,200*280*128,'float');
fclose(fid);
UPS_F_J(:,:,:,5)=reshape(d,[200 280 128]);

fid=fopen('D:\Arie\LDDMM_VBA\UPS\694F\1st_LDDMM_Results_to_P60\Jacobian_Kimap.dat','rb');
d=fread(fid,200*280*128,'float');
fclose(fid);
UPS_F_J(:,:,:,6)=reshape(d,[200 280 128]);


% control brain data.
CTL_F_J=ones(200,280,128,6);
CTL_M_J=zeros(200,280,128,6);

% getting the jacobian maps of the males
fid=fopen('D:\Arie\LDDMM_VBA\Control\629M\Jacobian_Kimap.dat','rb');
d=fread(fid,200*280*128,'float');
fclose(fid);
CTL_M_J(:,:,:,1)=reshape(d,[200 280 128]);

fid=fopen('D:\Arie\LDDMM_VBA\Control\632M\Jacobian_Kimap.dat','rb');
d=fread(fid,200*280*128,'float');
fclose(fid);
CTL_M_J(:,:,:,2)=reshape(d,[200 280 128]);

fid=fopen('D:\Arie\LDDMM_VBA\Control\655M\Jacobian_Kimap.dat','rb');
d=fread(fid,200*280*128,'float');
fclose(fid);
CTL_M_J(:,:,:,3)=reshape(d,[200 280 128]);

fid=fopen('D:\Arie\LDDMM_VBA\Control\690M\Jacobian_Kimap.dat','rb');
d=fread(fid,200*280*128,'float');
fclose(fid);
CTL_M_J(:,:,:,4)=reshape(d,[200 280 128]);

fid=fopen('D:\Arie\LDDMM_VBA\Control\697M\Jacobian_Kimap.dat','rb');
d=fread(fid,200*280*128,'float');
fclose(fid);
CTL_M_J(:,:,:,5)=reshape(d,[200 280 128]);

fid=fopen('D:\Arie\LDDMM_VBA\Control\656M\Jacobian_Kimap.dat','rb');
d=fread(fid,200*280*128,'float');
fclose(fid);
CTL_M_J(:,:,:,6)=reshape(d,[200 280 128]);


fid=fopen('D:\Arie\LDDMM_VBA\Control\601F\Jacobian_Kimap.dat','rb');
d=fread(fid,200*280*128,'float');
fclose(fid);
CTL_F_J(:,:,:,1)=reshape(d,[200 280 128]);

fid=fopen('D:\Arie\LDDMM_VBA\Control\628F\Jacobian_Kimap.dat','rb');
d=fread(fid,200*280*128,'float');
fclose(fid);
CTL_F_J(:,:,:,2)=reshape(d,[200 280 128]);

fid=fopen('D:\Arie\LDDMM_VBA\Control\657F\Jacobian_Kimap.dat','rb');
d=fread(fid,200*280*128,'float');
fclose(fid);
CTL_F_J(:,:,:,3)=reshape(d,[200 280 128]);

fid=fopen('D:\Arie\LDDMM_VBA\Control\659F\Jacobian_Kimap.dat','rb');
d=fread(fid,200*280*128,'float');
fclose(fid);
CTL_F_J(:,:,:,4)=reshape(d,[200 280 128]);

fid=fopen('D:\Arie\LDDMM_VBA\Control\660F\Jacobian_Kimap.dat','rb');
d=fread(fid,200*280*128,'float');
fclose(fid);
CTL_F_J(:,:,:,5)=reshape(d,[200 280 128]);

fid=fopen('D:\Arie\LDDMM_VBA\Control\661F\Jacobian_Kimap.dat','rb');
d=fread(fid,200*280*128,'float');
fclose(fid);
CTL_F_J(:,:,:,6)=reshape(d,[200 280 128]);


nii=load_nii('D:\Arie\LDDMM_VBA\UPS\637M\637M_1st_LDDMM_to_P60.img');
C4=nii.img;
C4=C4(:,280:-1:1,:,1);

count=200*280*128;
C4=reshape(C4, [count 1]);
M_J=reshape(M_J,[count 5]);
F_J=reshape(F_J,[count 6]);
p=zeros(count, 1);

for i=1:count
    if (C4(i)>5)
        [h1,h2]=ttest2(squeeze(M_J(i,:)),squeeze(F_J(i,:)));
        p(i)=h2;
    end;
end;

dr=avg_m_J./avg_f_J;
p=reshape(p, [200 280 128]);
mask=ones(200, 280, 128);
mask(p>0.0381)=0;
mask(C4<5)=0;
drr=dr.*mask;

drr=drr(:,280:-1:1,:);
nii=make_nii(drr, 0.0625*[1 1 1], [0 0 0], 16);
save_nii(nii,'D:\Arie\LDDMM_VBA\Jacobian_ratio.nii');
