# Supplementary material for: Early life stress causes sex-specific changes in adult fronto-limbic connectivity that differentially drive learning
Source: eLife. 2020 Dec 1;9:e58301. doi: 10.7554/eLife.58301 (PMC7725504; doi:10.7554/eLife.58301)
Supplement: Figure 8—source data 1. [file elife-58301-fig8-data1.zip]

Archive with 20 entries (17 files):
- Fig_8/
- Fig_8/gretna_distance_weight.m
- __MACOSX/
- __MACOSX/Fig_8/
- __MACOSX/Fig_8/._gretna_distance_weight.m
- Fig_8/gretna_gen_random_network1_weight.m
- __MACOSX/Fig_8/._gretna_gen_random_network1_weight.m
- Fig_8/gretna_gen_random_network2_weight.m
- __MACOSX/Fig_8/._gretna_gen_random_network2_weight.m
- Fig_8/gretna_node_global_efficiency_weight.m
- __MACOSX/Fig_8/._gretna_node_global_efficiency_weight.m
- Fig_8/gretna_PIPE_GenInterMat.m
- __MACOSX/Fig_8/._gretna_PIPE_GenInterMat.m
- Fig_8/gretna_PIPE_NetAnalysis.m
- __MACOSX/Fig_8/._gretna_PIPE_NetAnalysis.m
- Fig_8/gretna_sw_batch_networkanalysis_weight.m
- __MACOSX/Fig_8/._gretna_sw_batch_networkanalysis_weight.m
- Fig_8/gretna_sw_efficiency_weight.m
- __MACOSX/Fig_8/._gretna_sw_efficiency_weight.m
- __MACOSX/._Fig_8
