# Supplementary material for: Early life stress causes sex-specific changes in adult fronto-limbic connectivity that differentially drive learning
Source: eLife. 2020 Dec 1;9:e58301. doi: 10.7554/eLife.58301 (PMC7725504; doi:10.7554/eLife.58301)
Supplement: Figure 8—source data 1. [file elife-58301-fig8-data1.zip › Fig_8/gretna_distance_weight.m]

function [D] = gretna_distance_weight(W)

%==========================================================================
% This function is used to calculated the distance matrix of shortest path
% length between all pairs of nodes in a weighted graph or network G. NOTE,
% a mapping from weight to distance is embedded in this function, so the
% input matrix must be a SIMILARITY matrix such that higher similarity
% corresponds to shorter distances after an inverse mapping. Currently, the
% calculation is based on a MatlabBGL function.
%
%
% Syntax: function [D] = gretna_distance_weight(W)
%
% Input:
%       W:
%          The adjacency matrix of G (N*N, symmetric).
%
% Output:
%       D:
%          The resultant distance matrix.
%
% Jinhui WANG, NKLCNL, BNU, BeiJing, 2011/10/23, Jinhui.Wang.1982@gmail.com
% =========================================================================

W = abs(W);
W = W - diag(diag(W));
W(logical(W)) = 1./W(logical(W));

[D] = all_shortest_paths(sparse(W),struct('algname','auto'));

% N = length(W);
% D = zeros(N); D(~eye(N)) = inf;     %distance matrix
%
% % Dijkstra's algorithm
% for i = 1:N
%     S = true(1,N);                %distance permanence (true is temporary)
%     G1 = W;
%     V = i;
%     while 1
%         S(V) = 0;                 %distance u->V is now permanent
%         G1(:,V) = 0;              %no in-edges as already shortest
%         for v = V
%             Nei = find(G1(v,:));	%neighbours of shortest nodes
%             for w = Nei;
%                 D(i,w) = min(D(i,w),D(i,v)+G1(v,w));
%                 %the smallest of old (if exist) and current path lengths
%             end
%         end
%
%         minD = min(D(i,S));
%         if isempty(minD)||isinf(minD), break, end;
%         %isempty: all nodes reached; isinf: some nodes cannot be reached
%         V = find(D(i,:)==minD);
%     end
% end

return
