# Supplementary material for: Early life stress causes sex-specific changes in adult fronto-limbic connectivity that differentially drive learning
Source: eLife. 2020 Dec 1;9:e58301. doi: 10.7554/eLife.58301 (PMC7725504; doi:10.7554/eLife.58301)
Supplement: Figure 8—source data 1. [file elife-58301-fig8-data1.zip › Fig_8/gretna_gen_random_network1_weight.m]

function [Wrand] = gretna_gen_random_network1_weight(W)

%==========================================================================
% This function is used to generate a random network with the same N, K and
% degree distribution as a  real weighted network G using Maslovs wiring
% algorithm (Maslov et al. 2002). This function is slightly revised according
% to Maslov's wiring program (http://www.cmth.bnl.gov/~maslov/). When the
% edges were randomized, the corresponding weights were bindinged with
% edges.
%
%
% Syntax: function [Wrand] = gretna_gen_random_network1_weight(W)
%
% Input:
%       W:
%           The adjacency matrix of G (N*N, symmetric).
% Output:
%       Wrand:
%           The generated random weighted network.
%
% Yong   HE,   BIC,    MNI, McGill,  2007/05/01
% Jinhui WANG, NKLCNL, BNU, BeiJing, 2011/10/23, Jinhui.Wang.1982@gmail.com
% =========================================================================

W = W - diag(diag(W));

Wrand = W;
Topo = W;
Topo(Topo ~= 0) = 1;

N = length(Topo);
K = sum(sum(Topo))/2;

if K == N*(N-1)/2
    error('The inputed matrix/network is fully connected, please use gretna_gen_random_network2_weight.m to generate random networks')
else

    nrew = 0;
    
    [i1,j1] = find(Topo);
    aux = find(i1>j1);
    i1 = i1(aux);
    j1 = j1(aux);
    Ne = length(i1);
    
    ntry = 2*Ne;% maximum randmised times
    
    for i = 1:ntry
        e1 = 1+floor(Ne*rand);% randomly select two links
        e2 = 1+floor(Ne*rand);
        v1 = i1(e1);
        v2 = j1(e1);
        v3 = i1(e2);
        v4 = j1(e2);
        %     if Topo(v1,v2)<1;
        %         v1
        %         v2
        %         Topo(v1,v2)
        %         pause;
        %     end
        %     if Topo(v3,v4)<1;
        %         v3
        %         v4
        %         Topo(v3,v4)
        %         pause;
        %     end
        
        if (v1~=v3)&&(v1~=v4)&&(v2~=v4)&&(v2~=v3);
            if rand > 0.5;
                if (Topo(v1,v3)==0)&&(Topo(v2,v4)==0);
                    
                    % the following line prevents appearance of isolated clusters of size 2
                    %           if (k1(v1).*k1(v3)>1)&(k1(v2).*k1(v4)>1);
                    
                    Topo(v1,v2) = 0;
                    Topo(v3,v4) = 0;
                    Topo(v2,v1) = 0;
                    Topo(v4,v3) = 0;
                    
                    Topo(v1,v3) = 1;
                    Topo(v2,v4) = 1;
                    Topo(v3,v1) = 1;
                    Topo(v4,v2) = 1;
                    
                    Wrand(v1,v3) = Wrand(v1,v2);
                    Wrand(v2,v4) = Wrand(v3,v4);
                    Wrand(v3,v1) = Wrand(v2,v1);
                    Wrand(v4,v2) = Wrand(v4,v3);
                    
                    Wrand(v1,v2) = 0;
                    Wrand(v3,v4) = 0;
                    Wrand(v2,v1) = 0;
                    Wrand(v4,v3) = 0;
                    
                    nrew = nrew+1;
                    
                    i1(e1) = v1;
                    j1(e1) = v3;
                    i1(e2) = v2;
                    j1(e2) = v4;
                    
                    % the following line prevents appearance of isolated clusters of size 2
                    %            end;
                    
                end;
            else
                v5 = v3;
                v3 = v4;
                v4 = v5;
                clear v5;
                
                if (Topo(v1,v3)==0)&&(Topo(v2,v4)==0);
                    
                    % the following line prevents appearance of isolated clusters of size 2
                    %           if (k1(v1).*k1(v3)>1)&(k1(v2).*k1(v4)>1);
                    
                    Topo(v1,v2) = 0;
                    Topo(v4,v3) = 0;
                    Topo(v2,v1) = 0;
                    Topo(v3,v4) = 0;
                    
                    Topo(v1,v3) = 1;
                    Topo(v2,v4) = 1;
                    Topo(v3,v1) = 1;
                    Topo(v4,v2) = 1;
                    
                    Wrand(v1,v3) = Wrand(v1,v2);
                    Wrand(v2,v4) = Wrand(v3,v4);
                    Wrand(v3,v1) = Wrand(v2,v1);
                    Wrand(v4,v2) = Wrand(v4,v3);
                    
                    Wrand(v1,v2) = 0;
                    Wrand(v3,v4) = 0;
                    Wrand(v2,v1) = 0;
                    Wrand(v4,v3) = 0;
                    
                    nrew=nrew+1;
                    
                    i1(e1) = v1;
                    j1(e1) = v3;
                    i1(e2) = v2;
                    j1(e2) = v4;
                    
                    % the following line prevents appearance of isolated clusters of size 2
                    %           end;
                    
                end
            end
        end
    end
end

return
