# Supplementary material for: Early life stress causes sex-specific changes in adult fronto-limbic connectivity that differentially drive learning
Source: eLife. 2020 Dec 1;9:e58301. doi: 10.7554/eLife.58301 (PMC7725504; doi:10.7554/eLife.58301)
Supplement: Figure 8—source data 1. [file elife-58301-fig8-data1.zip › Fig_8/gretna_PIPE_GenInterMat.m]

function InterCell=gretna_PIPE_GenInterMat(OutputDir, Alias, GrpID)
U=unique(GrpID);
if numel(U)==1
    InterCell={fullfile(OutputDir, Alias, sprintf('%s.mat', Alias))};
else
    InterCell=cell(numel(U), 1);
    for i=1:numel(U)
        InterCell{i, 1}=fullfile(OutputDir, Alias, sprintf('Group%d', U(i)), sprintf('%s.mat', Alias));
    end
end
