# Supplementary material for: Early life stress causes sex-specific changes in adult fronto-limbic connectivity that differentially drive learning
Source: eLife. 2020 Dec 1;9:e58301. doi: 10.7554/eLife.58301 (PMC7725504; doi:10.7554/eLife.58301)
Supplement: Figure 9—source data 1. [file elife-58301-fig9-data1.zip]

Archive with 16 entries (13 files):
- Fig_9/
- Fig_9/gretna_node_clustcoeff_weight.m
- __MACOSX/
- __MACOSX/Fig_9/
- __MACOSX/Fig_9/._gretna_node_clustcoeff_weight.m
- Fig_9/gretna_node_degree_weight.m
- __MACOSX/Fig_9/._gretna_node_degree_weight.m
- Fig_9/gretna_node_local_efficiency_weight.m
- __MACOSX/Fig_9/._gretna_node_local_efficiency_weight.m
- Fig_9/gretna_node_shortestpathlength_weight.m
- __MACOSX/Fig_9/._gretna_node_shortestpathlength_weight.m
- Fig_9/gretna_PIPE_GenInterMat.m
- __MACOSX/Fig_9/._gretna_PIPE_GenInterMat.m
- Fig_9/gretna_PIPE_NetAnalysis.m
- __MACOSX/Fig_9/._gretna_PIPE_NetAnalysis.m
- __MACOSX/._Fig_9
