# Supplementary material for: Early life stress causes sex-specific changes in adult fronto-limbic connectivity that differentially drive learning
Source: eLife. 2020 Dec 1;9:e58301. doi: 10.7554/eLife.58301 (PMC7725504; doi:10.7554/eLife.58301)
Supplement: Figure 9—source data 1. [file elife-58301-fig9-data1.zip › Fig_9/gretna_node_local_efficiency_weight.m]

function [averlocE locEi] = gretna_node_local_efficiency_weight(W)

%==========================================================================
% This function is used to calculate nodal local efficiency for a weighted
% graph or network G. NOTE, W must be a SIMILARITY matrix.
%
%
% Syntax:  function [averlocE locEi] = gretna_node_local_efficiency_weight(W)
%
% Input:
%        W:
%                The adjencent matrix of G.
%
% Outputs:
%     averlocE:
%                Mean nodal local efficiency over all nodes of G (i.e.
%                local efficiency of G).
%        locEi:
%                Nodal local efficiency of each node of G.
%
% Jinhui WANG, NKLCNL, BNU, BeiJing, 2012/08/19, Jinhui.Wang.1982@gmail.com
%==========================================================================

N = length(W);
locEi = zeros(1,N);

for i=1:N
    NV =  find(W(i,:));
    if length(NV) > 1
        B = W(NV,NV);
        [locEi(i), tmp] = gretna_node_global_efficiency_weight(B);
    end
end

averlocE = mean(locEi);

return
